# Supplementary material for: Prediction of the local treatment outcome in patients with oropharyngeal squamous cell carcinoma using deep learning analysis of pretreatment FDG-PET images
Source: BMC Cancer. 2021 Aug 6;21:900. doi: 10.1186/s12885-021-08599-6 (PMC8344209; doi:10.1186/s12885-021-08599-6)
Supplement: Supplementary file 1 — Additional file 1: Figure S1. Results of the Kaplan-Meier curve analysis in HPV positive and negative group. The Kaplan-Meier curve by deep learning-based classification with axial and coronal images combination model in ResNet and the multivariate clinical model in HPV positive patients group (A, B) and in HPV negative patients group (C, D) were presented respectively. [file 12885_2021_8599_MOESM1_ESM.zip]

Archive with 4 entries (4 files):
- Suppl Fig1aR3.tif
- Suppl Fig1bR3.tif
- Suppl Fig1cR3.tif
- Suppl Fig1dR3.tif
