# Supplementary material for: Prediction of the local treatment outcome in patients with oropharyngeal squamous cell carcinoma using deep learning analysis of pretreatment FDG-PET images
Source: BMC Cancer. 2021 Aug 6;21:900. doi: 10.1186/s12885-021-08599-6 (PMC8344209; doi:10.1186/s12885-021-08599-6)
Supplement: Supplementary file 2 — Additional file 2: Figure S2. Results of the Kaplan-Meier curve analyses with switching patients cohort between training and test session. The Kaplan-Meier curve of axial and coronal combination model in ResNet using test set consisting of A-1 group (A) and A-2 group (B) was presented. A clear division of PFS rate in both Kaplan-Meier curves was observed. [file 12885_2021_8599_MOESM2_ESM.zip]

Archive with 2 entries (2 files):
- Suppl Fig2aR3.tif
- Suppl Fig2bR3.tif
